# Supplementary material for: Optimization of a Protocol for Launching Grapevine Infection with the Biologically Active cDNA Clones of a Virus
Source: Pathogens. 2023 Nov 3;12(11):1314. doi: 10.3390/pathogens12111314 (PMC10674828; doi:10.3390/pathogens12111314)
Supplement: Supplementary file 1 [file pathogens-12-01314-s001.zip]

Archive with 1 entries (1 files):
- pathogens-2675069-supplementary.pdf
